# Supplementary material for: Seriously misleading results using inverse of Freeman‐Tukey double arcsine transformation in meta‐analysis of single proportions
Source: Res Synth Methods. 2019 Apr 23;10(3):476–83. doi: 10.1002/jrsm.1348 (PMC6767151; doi:10.1002/jrsm.1348)
Supplement: Supplementary file 1 — Supporting info item [file JRSM-10-476-s001.csv]

Name	n	event
study 1	217154	422
study 10	16557	32
study 13	676	1
study 18	44	1
study 26	29	1
